# Supplementary material for: Medications as a Trigger of Sleep-Related Eating Disorder: A Disproportionality Analysis
Source: J Clin Med. 2022 Jul 4;11(13):3890. doi: 10.3390/jcm11133890 (PMC9267629; doi:10.3390/jcm11133890)
Supplement: Supplementary file 1 [file jcm-11-03890-s001.zip]

Archive with 1 entries (1 files):
- jcm-1757839-supplementary.pdf
